# Supplementary material for: Matrix decomposition in meta‐analysis for extraction of adverse event pattern and patient‐level safety profile
Source: Pharm Stat. 2021 Mar 5;20(4):806–19. doi: 10.1002/pst.2109 (PMC8359197; doi:10.1002/pst.2109)
Supplement: Supplementary file 1 — Table S1. The estimated ϕ (t) for all treatments. [file PST-20-806-s002.csv]

Treatment	Treatment_t	Pattern_k	AE_type	AE_type_j	Phi_kj
AC	1	1	NAUSEA_1	537	99.9
AC	1	2	VOMIT_2	836	44.7
AC	1	2	NAUSEA_2	538	42.4
AC	1	2	VOMIT_3	837	6.2
AC	1	2	NAUSEA_3	539	6.0
AC	1	2	VOMIT_4	838	0.4
AC	1	3	ASTHENIA_1	64	99.9
AC	1	4	CONSTIP_1	129	53.7
AC	1	4	STOMATITIS_2	730	23.6
AC	1	4	WEIGHT INC_1	846	17.6
AC	1	4	WEIGHT INC_2	847	1.8
AC	1	4	INFECT_2	417	1.3
AC	1	4	STOMATITIS_3	731	0.6
AC	1	5	VOMIT_1	835	99.8
AC	1	6	TASTE PERVERS_1	748	22.5
AC	1	6	DIARRHEA_1	170	19.4
AC	1	6	INSOMNIA_1	431	16.8
AC	1	6	LACRIMATION DIS_1	450	13.9
AC	1	6	MENS DIS_1	498	13.2
AC	1	6	SKIN DRY_1	719	4.7
AC	1	6	FEVER_1	266	3.3
AC	1	6	PHARYNGITIS_1	636	1.9
AC	1	6	PRURITUS_1	662	1.0
AC	1	6	STOMATITIS_3	731	0.1
AC	1	7	NAUSEA_2	538	46.1
AC	1	7	NAIL DIS_1	534	24.6
AC	1	7	VASODILAT_2	820	13.9
AC	1	7	ANOREXIA_2	36	6.3
AC	1	7	PAIN ABDO_2	580	2.7
AC	1	7	NAIL DIS_2	535	1.7
AC	1	7	WEIGHT DEC_1	843	1.4
AC	1	7	ANOREXIA_3	37	0.3
AC	1	7	WEIGHT DEC_3	845	0.1
AC	1	8	STOMATITIS_1	729	99.3
AC	1	8	STOMATITIS_3	731	0.3
AC	1	9	ASTHENIA_2	65	95.6
AC	1	9	ASTHENIA_3	66	4.1
AC	1	10	HEADACHE_1	302	39.8
AC	1	10	MYALGIA_1	524	20.7
AC	1	10	RHINITIS_1	693	19.1
AC	1	10	ARTHRALGIA_1	53	13.5
AC	1	10	SKIN DIS_1	714	3.5
AC	1	10	DIARRHEA_3	172	0.2
AC	1	11	VASODILAT_1	819	30.6
AC	1	11	ANOREXIA_1	35	29.9
AC	1	11	PAIN_1	611	19.5
AC	1	11	CONSTIP_2	130	13.4
AC	1	11	DEPRESSION_1	158	2.6
AC	1	11	CONJUNCTIVITIS_1	126	1.2
AC	1	11	CONSTIP_3	131	0.2
AC	1	12	NEUROPATHY_1	557	17.6
AC	1	12	DYSPNEA_2	200	10.3
AC	1	12	RASH MAC PAP_1	673	9.9
AC	1	12	EDEMA PERIPH_1	220	8.1
AC	1	12	INSOMNIA_2	432	7.0
AC	1	12	DIZZINESS_1	176	6.7
AC	1	12	INFECT_1	416	4.7
AC	1	12	TASTE PERVERS_2	749	2.9
AC	1	12	RHINITIS_2	694	2.8
AC	1	12	RASH MAC PAP_2	674	2.1
AC	1	12	HERPES SIMPLEX_1	344	2.0
AC	1	12	EDEMA PERIPH_2	221	1.5
AC	1	12	PHARYNGITIS_1	636	1.2
AC	1	12	VAGINITIS_1	813	1.2
AC	1	12	DYSPNEA_3	201	0.6
AC	1	12	HEADACHE_3	304	0.2
AC	1	12	ASTHENIA_3	66	0.2
AC	1	12	ANOREXIA_3	37	0.1
AC	1	13	MENS DIS_3	500	10.0
AC	1	13	PAIN ABDO_1	579	6.9
AC	1	13	INFECT_3	418	5.0
AC	1	13	DIARRHEA_2	171	4.3
AC	1	13	PAIN BACK_1	582	3.8
AC	1	13	WEIGHT DEC_1	843	3.4
AC	1	13	SWEAT_1	737	3.4
AC	1	13	ARTHRALGIA_2	54	2.9
AC	1	13	PAIN CHEST_1	595	2.1
AC	1	13	INFECT_2	417	2.0
AC	1	13	FEVER_3	268	1.5
AC	1	13	SINUSITIS_2	712	1.4
AC	1	13	PAIN BACK_2	583	1.2
AC	1	13	SINUSITIS_1	711	1.2
AC	1	13	HEM RECTAL_1	323	1.1
AC	1	13	MYALGIA_2	525	1.0
AC	1	13	LACRIMATION DIS_2	451	1.0
AC	1	13	LEUKOPENIA_3	462	0.8
AC	1	13	LEUKOPENIA_4	463	0.7
AC	1	13	DIARRHEA_3	172	0.5
AC	1	13	PHARYNGITIS_3	638	0.5
AC	1	13	SYNCOPE_3	742	0.4
AC	1	13	FEVER_4	269	0.3
AC	1	13	SINUSITIS_3	713	0.3
AC	1	13	INFECT URIN TRACT_3	415	0.2
AC	1	13	HERPES SIMPLEX_3	346	0.2
AC	1	13	HYPERTENS_3	369	0.2
AC	1	13	REACT UNEVAL_3	685	0.1
AC	1	13	MASTITIS_3	491	0.1
AC	1	13	CONSTIP_3	131	0.1
AC	1	13	VASODILAT_3	821	0.1
AC	1	14	DYSPEPSIA_1	193	49.1
AC	1	14	HEADACHE_2	303	21.2
AC	1	14	DYSPEPSIA_2	194	15.9
AC	1	14	INJECT SITE REACT_1	424	8.7
AC	1	14	HEADACHE_1	302	1.6
AC	1	14	HEADACHE_3	304	0.5
AC	1	14	DYSPEPSIA_3	195	0.4
AC	1	14	PERSON DIS_3	634	0.2
AC	1	14	INJECT SITE REACT_3	426	0.1
AC	1	15	CONJUNCTIVITIS_1	126	10.9
AC	1	15	COUGH INC_1	135	10.1
AC	1	15	ANXIETY_1	38	9.5
AC	1	15	DRY MOUTH_1	183	7.5
AC	1	15	PAIN BONE_1	588	4.7
AC	1	15	DRY EYE_1	181	4.4
AC	1	15	ALLERG REACT_1	18	3.9
AC	1	15	PALPITAT_1	616	3.7
AC	1	15	SKIN DISCOLOR_1	717	3.2
AC	1	15	PROCTITIS_1	659	2.4
AC	1	15	DYSPHAGIA_1	196	2.4
AC	1	15	CONJUNCTIVITIS_2	127	2.3
AC	1	15	PERSON DIS_1	632	2.1
AC	1	15	HYPERGLYCEM_1	358	2.1
AC	1	15	CHILLS_1	110	2.0
AC	1	15	DRY EYE_2	182	1.5
AC	1	15	GASTRITIS_2	281	1.4
AC	1	15	PAIN_1	611	1.4
AC	1	15	HYPERGLYCEM_2	359	1.3
AC	1	15	ALLERG REACT_2	19	1.1
AC	1	15	PAIN BONE_2	589	1.1
AC	1	15	ACNE_1	11	1.1
AC	1	15	VERTIGO_1	824	1.0
AC	1	15	BRONCHITIS_3	90	0.3
AC	1	15	ALLERG REACT_3	20	0.3
AC	1	15	CYSTITIS_3	149	0.2
AC	1	15	PAIN CHEST_3	597	0.2
AC	1	15	HYPERTENS_3	369	0.1
AC	1	15	PAIN BONE_3	590	0.1
AC	1	15	ABSCESS_3	9	0.1
FAC	2	1	NAUSEA_1	537	99.9
FAC	2	2	NAUSEA_2	538	54.3
FAC	2	2	VOMIT_2	836	30.4
FAC	2	2	NAUSEA_3	539	8.5
FAC	2	2	VOMIT_3	837	5.1
FAC	2	2	VOMIT_4	838	1.4
FAC	2	3	ASTHENIA_1	64	99.9
FAC	2	4	CONSTIP_1	129	35.4
FAC	2	4	VASODILAT_1	819	27.7
FAC	2	4	WEIGHT INC_1	846	19.7
FAC	2	4	STOMATITIS_2	730	10.1
FAC	2	4	WEIGHT INC_2	847	3.3
FAC	2	4	INFECT_2	417	2.3
FAC	2	4	STOMATITIS_3	731	0.5
FAC	2	4	WEIGHT INC_3	848	0.1
FAC	2	4	CONSTIP_3	131	0.1
FAC	2	5	VOMIT_1	835	99.8
FAC	2	6	TASTE PERVERS_1	748	15.0
FAC	2	6	INSOMNIA_1	431	13.8
FAC	2	6	NEUROPATHY_1	557	12.3
FAC	2	6	FEVER_1	266	9.1
FAC	2	6	LACRIMATION DIS_1	450	8.0
FAC	2	6	DYSPNEA_1	199	5.5
FAC	2	6	SKIN DRY_1	719	5.0
FAC	2	6	DIARRHEA_1	170	4.0
FAC	2	6	ARRHYTHMIA_1	47	2.9
FAC	2	6	PHARYNGITIS_1	636	2.8
FAC	2	6	FEVER_2	267	2.4
FAC	2	6	ESOPHAGITIS_1	259	2.3
FAC	2	6	STOMATITIS_2	730	2.2
FAC	2	6	DIARRHEA_2	171	1.7
FAC	2	6	SINUSITIS_1	711	1.6
FAC	2	6	DRY MOUTH_1	183	1.4
FAC	2	6	PAIN_3	613	1.2
FAC	2	6	PRURITUS_1	662	1.2
FAC	2	6	DYSURIA_1	204	1.2
FAC	2	6	STOMATITIS_3	731	0.6
FAC	2	6	DIARRHEA_3	172	0.2
FAC	2	7	NAIL DIS_1	534	31.3
FAC	2	7	ANOREXIA_1	35	24.8
FAC	2	7	VASODILAT_2	820	17.8
FAC	2	7	ANOREXIA_2	36	5.6
FAC	2	7	NAIL DIS_2	535	4.9
FAC	2	7	PAIN ABDO_1	579	4.2
FAC	2	7	WEIGHT DEC_1	843	4.0
FAC	2	7	PAIN ABDO_2	580	3.1
FAC	2	7	WEIGHT DEC_2	844	1.6
FAC	2	7	NAUSEA_2	538	1.4
FAC	2	7	ANOREXIA_3	37	0.4
FAC	2	7	NAIL DIS_3	536	0.2
FAC	2	7	WEIGHT DEC_3	845	0.1
FAC	2	7	VASODILAT_3	821	0.1
FAC	2	8	STOMATITIS_1	729	90.3
FAC	2	8	STOMATITIS_2	730	8.9
FAC	2	8	STOMATITIS_3	731	0.6
FAC	2	8	STOMATITIS_4	732	0.2
FAC	2	9	ASTHENIA_2	65	89.0
FAC	2	9	ASTHENIA_3	66	10.7
FAC	2	10	SKIN DIS_1	714	29.3
FAC	2	10	DIARRHEA_1	170	23.5
FAC	2	10	RHINITIS_1	693	15.1
FAC	2	10	ARTHRALGIA_1	53	12.0
FAC	2	10	MYALGIA_1	524	11.5
FAC	2	10	MYALGIA_2	525	2.5
FAC	2	10	HEADACHE_1	302	1.9
FAC	2	10	DIARRHEA_2	171	1.4
FAC	2	10	DIARRHEA_3	172	0.4
FAC	2	10	ARTHRALGIA_3	55	0.2
FAC	2	11	PAIN_2	612	38.1
FAC	2	11	CONSTIP_2	130	30.1
FAC	2	11	CONJUNCTIVITIS_1	126	15.7
FAC	2	11	CONJUNCTIVITIS_2	127	6.0
FAC	2	11	VASODILAT_1	819	2.4
FAC	2	11	PAIN_1	611	2.3
FAC	2	11	ANOREXIA_1	35	2.1
FAC	2	11	CONSTIP_3	131	0.4
FAC	2	11	CONJUNCTIVITIS_3	128	0.2
FAC	2	12	EDEMA PERIPH_1	220	10.5
FAC	2	12	INFECT_1	416	4.8
FAC	2	12	EEG ABNORM_1	228	4.5
FAC	2	12	HEADACHE_2	303	4.4
FAC	2	12	INSOMNIA_2	432	4.0
FAC	2	12	DYSPNEA_2	200	3.8
FAC	2	12	DIZZINESS_1	176	3.2
FAC	2	12	VISION ABNORM_1	828	3.2
FAC	2	12	DRY EYE_1	181	2.3
FAC	2	12	ARRHYTHMIA_1	47	2.2
FAC	2	12	TASTE PERVERS_2	749	1.7
FAC	2	12	NEUROPATHY_1	557	1.7
FAC	2	12	EDEMA PERIPH_2	221	1.7
FAC	2	12	PHARYNGITIS_1	636	1.7
FAC	2	12	RHINITIS_2	694	1.6
FAC	2	12	CHILLS_1	110	1.6
FAC	2	12	HERPES SIMPLEX_1	344	1.5
FAC	2	12	NEUROPATHY_2	558	1.5
FAC	2	12	INFECT_2	417	1.3
FAC	2	12	EEG ABNORM_2	229	1.3
FAC	2	12	SKIN DISCOLOR_1	717	1.2
FAC	2	12	CARDIOVASC DIS_1	96	1.1
FAC	2	12	HEALING ABNORM_1	306	1.1
FAC	2	12	HEADACHE_3	304	0.8
FAC	2	12	PERSON DIS_3	634	0.5
FAC	2	12	ANOREXIA_3	37	0.4
FAC	2	12	ASTHENIA_3	66	0.4
FAC	2	12	DYSPNEA_3	201	0.4
FAC	2	12	EEG ABNORM_3	230	0.3
FAC	2	12	VISION ABNORM_3	830	0.2
FAC	2	12	INSOMNIA_3	433	0.2
FAC	2	12	DEHYDRAT_3	155	0.1
FAC	2	12	HYPERGLYCEM_3	360	0.1
FAC	2	12	DYSPNEA_4	202	0.1
FAC	2	13	PAIN_1	611	26.8
FAC	2	13	RECTAL DIS_1	686	3.2
FAC	2	13	SKIN DIS_2	715	3.1
FAC	2	13	HEM_1	331	1.8
FAC	2	13	PAIN EYE_1	600	1.8
FAC	2	13	SWEAT_1	737	1.7
FAC	2	13	RECTAL DIS_2	687	1.6
FAC	2	13	NEOPL BREAST_1	544	1.4
FAC	2	13	LYMPHEDEMA_1	484	1.3
FAC	2	13	FLU SYND_1	273	1.3
FAC	2	13	FEVER_2	267	1.3
FAC	2	13	DIARRHEA_2	171	1.2
FAC	2	13	SINUSITIS_2	712	1.1
FAC	2	13	VASODILAT_3	821	0.7
FAC	2	13	CONSTIP_3	131	0.3
FAC	2	13	HYPERTENS_3	369	0.3
FAC	2	13	INFECT_3	418	0.3
FAC	2	13	SWEAT_3	739	0.2
FAC	2	13	MENS DIS_3	500	0.2
FAC	2	13	LEUKOPENIA_4	463	0.2
FAC	2	13	DIARRHEA_3	172	0.2
FAC	2	13	LEUKOPENIA_3	462	0.2
FAC	2	13	FEVER_3	268	0.2
FAC	2	13	PHARYNGITIS_3	638	0.2
FAC	2	13	SYNCOPE_3	742	0.1
FAC	2	13	HERPES SIMPLEX_3	346	0.1
FAC	2	13	SINUSITIS_3	713	0.1
FAC	2	13	INFECT URIN TRACT_3	415	0.1
FAC	2	13	SKIN DIS_3	716	0.1
FAC	2	14	HEADACHE_1	302	25.4
FAC	2	14	DYSPEPSIA_1	193	20.3
FAC	2	14	PERSON DIS_2	633	20.0
FAC	2	14	INJECT SITE REACT_1	424	14.9
FAC	2	14	DYSPEPSIA_2	194	8.7
FAC	2	14	HEADACHE_2	303	4.7
FAC	2	14	INJECT SITE REACT_2	425	3.6
FAC	2	14	HEADACHE_3	304	0.4
FAC	2	14	PERSON DIS_3	634	0.4
FAC	2	14	DYSPEPSIA_3	195	0.4
FAC	2	14	INJECT SITE REACT_3	426	0.3
FAC	2	15	PERSON DIS_1	632	49.2
FAC	2	15	COUGH INC_1	135	19.9
FAC	2	15	PAIN_1	611	15.9
FAC	2	15	ALLERG REACT_1	18	4.8
A	3	1	NAUSEA_1	537	99.9
A	3	2	NAUSEA_2	538	62.3
A	3	2	VOMIT_2	836	27.9
A	3	2	NAUSEA_3	539	5.5
A	3	2	VOMIT_3	837	3.7
A	3	2	VOMIT_4	838	0.3
A	3	3	ASTHENIA_1	64	99.9
A	3	4	CONSTIP_1	129	61.2
A	3	4	VASODILAT_1	819	19.9
A	3	4	WEIGHT INC_1	846	11.2
A	3	4	STOMATITIS_2	730	3.7
A	3	4	WEIGHT INC_2	847	2.0
A	3	4	STOMATITIS_3	731	0.6
A	3	5	VOMIT_1	835	99.7
A	3	6	STOMATITIS_2	730	26.3
A	3	6	TASTE PERVERS_1	748	16.1
A	3	6	DIARRHEA_1	170	15.6
A	3	6	LACRIMATION DIS_1	450	13.3
A	3	6	INSOMNIA_1	431	8.6
A	3	6	PHARYNGITIS_1	636	5.3
A	3	6	FEVER_1	266	4.7
A	3	6	SKIN DRY_1	719	3.0
A	3	6	PAIN_3	613	0.2
A	3	6	STOMATITIS_3	731	0.2
A	3	7	NAIL DIS_1	534	36.8
A	3	7	VASODILAT_2	820	13.3
A	3	7	PAIN ABDO_1	579	12.1
A	3	7	ANOREXIA_2	36	8.5
A	3	7	WEIGHT DEC_1	843	8.4
A	3	7	PAIN ABDO_2	580	5.5
A	3	7	NAIL DIS_2	535	4.0
A	3	7	WEIGHT DEC_2	844	3.5
A	3	7	ANOREXIA_1	35	3.4
A	3	7	NAUSEA_2	538	2.8
A	3	7	ANOREXIA_3	37	0.4
A	3	7	WEIGHT DEC_3	845	0.2
A	3	7	NAIL DIS_3	536	0.2
A	3	7	VASODILAT_3	821	0.1
A	3	7	NAUSEA_3	539	0.1
A	3	7	PAIN ABDO_3	581	0.1
A	3	8	STOMATITIS_1	729	94.4
A	3	8	STOMATITIS_3	731	3.3
A	3	8	STOMATITIS_2	730	2.0
A	3	8	STOMATITIS_4	732	0.3
A	3	9	ASTHENIA_2	65	95.7
A	3	9	ASTHENIA_3	66	4.0
A	3	10	SKIN DIS_1	714	25.7
A	3	10	RHINITIS_1	693	18.9
A	3	10	HEADACHE_1	302	18.7
A	3	10	MYALGIA_1	524	14.4
A	3	10	ARTHRALGIA_1	53	12.9
A	3	10	DIARRHEA_1	170	3.5
A	3	10	ARTHRALGIA_2	54	1.5
A	3	10	MYALGIA_2	525	1.4
A	3	10	DIARRHEA_3	172	0.4
A	3	10	ARTHRALGIA_3	55	0.2
A	3	10	MYALGIA_3	526	0.1
A	3	11	CONJUNCTIVITIS_1	126	34.4
A	3	11	ANOREXIA_1	35	32.7
A	3	11	CONSTIP_2	130	16.8
A	3	11	DEPRESSION_1	158	4.3
A	3	11	VASODILAT_1	819	4.0
A	3	11	PAIN_1	611	2.2
A	3	11	PAIN_2	612	2.0
A	3	11	CONJUNCTIVITIS_2	127	1.0
A	3	11	CONSTIP_3	131	0.3
A	3	11	CONJUNCTIVITIS_3	128	0.2
A	3	12	NEUROPATHY_1	557	14.4
A	3	12	INFECT_1	416	10.1
A	3	12	DIZZINESS_1	176	8.8
A	3	12	DYSPNEA_2	200	5.6
A	3	12	INSOMNIA_2	432	3.8
A	3	12	HEADACHE_2	303	3.8
A	3	12	ASTHENIA_3	66	2.6
A	3	12	HERPES SIMPLEX_1	344	2.5
A	3	12	INFECT_2	417	2.4
A	3	12	TASTE PERVERS_2	749	2.4
A	3	12	VAGINITIS_1	813	2.3
A	3	12	NEUROPATHY_2	558	2.1
A	3	12	ARRHYTHMIA_1	47	2.1
A	3	12	RHINITIS_2	694	1.9
A	3	12	EDEMA PERIPH_1	220	1.8
A	3	12	VISION ABNORM_1	828	1.7
A	3	12	CARDIOVASC DIS_1	96	1.6
A	3	12	EDEMA PERIPH_2	221	1.4
A	3	12	MONILIA ORAL_2	510	1.2
A	3	12	PHLEB_1	639	1.0
A	3	12	DYSPNEA_3	201	0.4
A	3	12	HYPERGLYCEM_3	360	0.3
A	3	12	ANOREXIA_3	37	0.3
A	3	12	HEADACHE_3	304	0.3
A	3	12	DEHYDRAT_3	155	0.2
A	3	12	PERSON DIS_3	634	0.1
A	3	12	EEG ABNORM_3	230	0.1
A	3	12	VISION ABNORM_3	830	0.1
A	3	13	DIARRHEA_2	171	7.4
A	3	13	ESOPHAGITIS_1	259	4.9
A	3	13	ESOPHAGITIS_2	260	2.8
A	3	13	INFECT_2	417	2.4
A	3	13	SWEAT_1	737	2.4
A	3	13	RECTAL DIS_2	687	2.1
A	3	13	LACRIMATION DIS_2	451	2.0
A	3	13	HERPES SIMPLEX_2	345	1.9
A	3	13	PAIN BACK_1	582	1.7
A	3	13	PHARYNGITIS_1	636	1.6
A	3	13	RASH_1	680	1.4
A	3	13	SINUSITIS_2	712	1.3
A	3	13	PAIN EYE_1	600	1.2
A	3	13	SWEAT_2	738	1.2
A	3	13	PAIN_1	611	1.2
A	3	13	SINUSITIS_1	711	1.2
A	3	13	INFECT_3	418	1.2
A	3	13	FEVER_2	267	1.2
A	3	13	VULVOVAGINAL DIS_1	839	1.1
A	3	13	MUCOUS MEM DIS_1	521	1.1
A	3	13	HEM RECTAL_1	323	1.0
A	3	13	MENS DIS_3	500	0.5
A	3	13	PHARYNGITIS_3	638	0.4
A	3	13	FEVER_3	268	0.4
A	3	13	LEUKOPENIA_4	463	0.4
A	3	13	LEUKOPENIA_3	462	0.3
A	3	13	DIARRHEA_3	172	0.3
A	3	13	SINUSITIS_3	713	0.2
A	3	13	VASODILAT_3	821	0.2
A	3	13	SYNCOPE_3	742	0.2
A	3	13	HYPERTENS_3	369	0.2
A	3	13	HERPES SIMPLEX_3	346	0.2
A	3	13	CONSTIP_3	131	0.2
A	3	13	INFECT URIN TRACT_3	415	0.2
A	3	13	FEVER_4	269	0.2
A	3	13	SWEAT_3	739	0.1
A	3	13	RADIAT INJ_3	672	0.1
A	3	13	DYSPNEA_4	202	0.1
A	3	13	SKIN DIS_3	716	0.1
A	3	13	HEM_3	333	0.1
A	3	13	REACT UNEVAL_3	685	0.1
A	3	14	DYSPEPSIA_1	193	44.7
A	3	14	INJECT SITE REACT_1	424	13.2
A	3	14	DYSPEPSIA_2	194	13.2
A	3	14	HEADACHE_1	302	8.2
A	3	14	HEADACHE_2	303	7.7
A	3	14	PERSON DIS_2	633	6.1
A	3	14	INJECT SITE REACT_2	425	3.8
A	3	14	PERSON DIS_3	634	0.8
A	3	14	DYSPEPSIA_3	195	0.7
A	3	14	HEADACHE_3	304	0.5
A	3	14	INJECT SITE REACT_3	426	0.2
A	3	15	PAIN_1	611	42.7
A	3	15	COUGH INC_1	135	10.4
A	3	15	PERSON DIS_1	632	9.6
A	3	15	DRY MOUTH_1	183	7.6
A	3	15	ANXIETY_1	38	4.9
A	3	15	ALLERG REACT_1	18	4.8
A	3	15	DRY EYE_1	181	3.0
A	3	15	CONJUNCTIVITIS_2	127	2.8
A	3	15	ALLERG REACT_2	19	1.2
CMF	4	1	NAUSEA_1	537	99.9
CMF	4	2	NAUSEA_2	538	62.5
CMF	4	2	VOMIT_2	836	26.3
CMF	4	2	NAUSEA_3	539	6.3
CMF	4	2	VOMIT_3	837	4.0
CMF	4	2	VOMIT_4	838	0.5
CMF	4	3	ASTHENIA_1	64	99.9
CMF	4	4	CONSTIP_1	129	47.0
CMF	4	4	STOMATITIS_2	730	24.1
CMF	4	4	WEIGHT INC_1	846	21.4
CMF	4	4	STOMATITIS_3	731	2.7
CMF	4	4	WEIGHT INC_2	847	1.6
CMF	4	4	VASODILAT_1	819	1.5
CMF	4	4	WEIGHT INC_3	848	0.1
CMF	4	5	VOMIT_1	835	99.7
CMF	4	6	DIARRHEA_1	170	29.3
CMF	4	6	TASTE PERVERS_1	748	19.8
CMF	4	6	LACRIMATION DIS_1	450	14.0
CMF	4	6	INSOMNIA_1	431	10.3
CMF	4	6	SKIN DRY_1	719	7.9
CMF	4	6	DIARRHEA_2	171	5.6
CMF	4	6	FEVER_1	266	3.5
CMF	4	6	PHARYNGITIS_1	636	2.7
CMF	4	6	STOMATITIS_3	731	0.2
CMF	4	6	PAIN_3	613	0.2
CMF	4	7	NAIL DIS_1	534	33.3
CMF	4	7	VASODILAT_2	820	17.1
CMF	4	7	ANOREXIA_1	35	16.5
CMF	4	7	PAIN ABDO_1	579	8.9
CMF	4	7	WEIGHT DEC_1	843	7.6
CMF	4	7	NAIL DIS_2	535	6.7
CMF	4	7	ANOREXIA_2	36	3.5
CMF	4	7	PAIN ABDO_2	580	3.2
CMF	4	7	NAUSEA_2	538	1.1
CMF	4	7	ANOREXIA_3	37	0.2
CMF	4	7	WEIGHT DEC_3	845	0.1
CMF	4	7	NAIL DIS_3	536	0.1
CMF	4	8	STOMATITIS_1	729	98.6
CMF	4	8	STOMATITIS_3	731	0.4
CMF	4	8	STOMATITIS_4	732	0.2
CMF	4	9	ASTHENIA_2	65	93.8
CMF	4	9	ASTHENIA_3	66	5.9
CMF	4	10	SKIN DIS_1	714	26.4
CMF	4	10	RHINITIS_1	693	24.0
CMF	4	10	ARTHRALGIA_1	53	22.0
CMF	4	10	MYALGIA_1	524	19.2
CMF	4	10	HEADACHE_1	302	1.9
CMF	4	10	DIARRHEA_1	170	1.6
CMF	4	10	ARTHRALGIA_2	54	1.1
CMF	4	10	DIARRHEA_3	172	0.6
CMF	4	10	ARTHRALGIA_3	55	0.2
CMF	4	10	MYALGIA_3	526	0.1
CMF	4	11	VASODILAT_1	819	50.6
CMF	4	11	CONJUNCTIVITIS_1	126	30.4
CMF	4	11	CONSTIP_2	130	8.3
CMF	4	11	DEPRESSION_1	158	3.9
CMF	4	11	ANOREXIA_1	35	1.7
CMF	4	11	PAIN_2	612	1.4
CMF	4	11	PAIN_1	611	1.2
CMF	4	11	CONSTIP_3	131	0.2
CMF	4	11	CONJUNCTIVITIS_3	128	0.1
CMF	4	12	NEUROPATHY_1	557	17.1
CMF	4	12	INFECT_1	416	10.5
CMF	4	12	DIZZINESS_1	176	6.2
CMF	4	12	DYSPNEA_2	200	5.7
CMF	4	12	INSOMNIA_2	432	5.7
CMF	4	12	HERPES SIMPLEX_1	344	3.8
CMF	4	12	INFECT_2	417	3.6
CMF	4	12	TASTE PERVERS_2	749	2.8
CMF	4	12	VAGINITIS_1	813	2.2
CMF	4	12	EPISTAXIS_1	252	2.0
CMF	4	12	EDEMA PERIPH_1	220	1.7
CMF	4	12	VISION ABNORM_1	828	1.7
CMF	4	12	RHINITIS_2	694	1.6
CMF	4	12	MONILIA ORAL_2	510	1.6
CMF	4	12	ARRHYTHMIA_1	47	1.5
CMF	4	12	EDEMA PERIPH_2	221	1.3
CMF	4	12	CARDIOVASC DIS_1	96	1.1
CMF	4	12	PHARYNGITIS_1	636	1.0
CMF	4	12	DYSPNEA_3	201	0.4
CMF	4	12	ASTHENIA_3	66	0.4
CMF	4	12	HEADACHE_3	304	0.2
CMF	4	12	HYPERGLYCEM_3	360	0.2
CMF	4	12	ANOREXIA_3	37	0.2
CMF	4	12	PERSON DIS_3	634	0.1
CMF	4	12	EEG ABNORM_3	230	0.1
CMF	4	12	VISION ABNORM_3	830	0.1
CMF	4	13	WEIGHT INC_2	847	5.8
CMF	4	13	SWEAT_1	737	4.7
CMF	4	13	ESOPHAGITIS_1	259	3.1
CMF	4	13	SKIN DIS_2	715	2.9
CMF	4	13	RECTAL DIS_2	687	2.1
CMF	4	13	LACRIMATION DIS_2	451	2.1
CMF	4	13	VULVOVAGINAL DIS_1	839	2.0
CMF	4	13	CYSTITIS_1	147	1.8
CMF	4	13	VERTIGO_1	824	1.6
CMF	4	13	PAIN BACK_1	582	1.6
CMF	4	13	SINUSITIS_1	711	1.6
CMF	4	13	BRONCHITIS_1	88	1.5
CMF	4	13	PAIN EYE_1	600	1.4
CMF	4	13	MUCOUS MEM DIS_1	521	1.4
CMF	4	13	FEVER_2	267	1.3
CMF	4	13	RASH_1	680	1.3
CMF	4	13	ARTHRALGIA_2	54	1.2
CMF	4	13	DIARRHEA_2	171	1.2
CMF	4	13	MONILIA ORAL_1	509	1.2
CMF	4	13	INFECT_3	418	1.1
CMF	4	13	ESOPHAGITIS_2	260	1.1
CMF	4	13	RADIAT INJ_2	671	1.1
CMF	4	13	SINUSITIS_2	712	1.0
CMF	4	13	LEUKOPENIA_4	463	0.5
CMF	4	13	MENS DIS_3	500	0.4
CMF	4	13	RADIAT INJ_3	672	0.4
CMF	4	13	SYNCOPE_3	742	0.3
CMF	4	13	HYPERTENS_3	369	0.3
CMF	4	13	LEUKOPENIA_3	462	0.3
CMF	4	13	FEVER_3	268	0.3
CMF	4	13	DIARRHEA_3	172	0.3
CMF	4	13	VASODILAT_3	821	0.2
CMF	4	13	PHARYNGITIS_3	638	0.2
CMF	4	13	SINUSITIS_3	713	0.2
CMF	4	13	CONSTIP_3	131	0.2
CMF	4	13	THROMBOPHLEB DEEP_3	766	0.2
CMF	4	13	HERPES SIMPLEX_3	346	0.2
CMF	4	13	DYSPNEA_4	202	0.2
CMF	4	13	INFECT URIN TRACT_3	415	0.1
CMF	4	13	FEVER_4	269	0.1
CMF	4	13	SWEAT_3	739	0.1
CMF	4	13	HEM_3	333	0.1
CMF	4	13	SKIN DIS_3	716	0.1
CMF	4	13	REACT UNEVAL_3	685	0.1
CMF	4	14	DYSPEPSIA_1	193	31.1
CMF	4	14	HEADACHE_1	302	30.6
CMF	4	14	INJECT SITE REACT_1	424	11.2
CMF	4	14	DYSPEPSIA_2	194	9.4
CMF	4	14	HEADACHE_2	303	8.1
CMF	4	14	PERSON DIS_2	633	6.8
CMF	4	14	DYSPEPSIA_3	195	0.4
CMF	4	14	HEADACHE_3	304	0.3
CMF	4	14	PERSON DIS_3	634	0.3
CMF	4	14	INJECT SITE REACT_3	426	0.2
CMF	4	15	PAIN_1	611	36.1
CMF	4	15	COUGH INC_1	135	11.6
CMF	4	15	PERSON DIS_1	632	10.7
CMF	4	15	DRY MOUTH_1	183	10.0
CMF	4	15	CONJUNCTIVITIS_2	127	4.3
CMF	4	15	DRY EYE_1	181	3.8
CMF	4	15	ANXIETY_1	38	3.7
CMF	4	15	ALLERG REACT_1	18	3.5
CMF	4	15	WEIGHT DEC_2	844	2.4
T	5	1	NEUROPATHY_1	557	43.6
T	5	1	ASTHENIA_1	64	25.1
T	5	1	EDEMA PERIPH_1	220	23.1
T	5	1	EDEMA PERIPH_2	221	7.2
T	5	1	NEUROPATHY_3	559	0.4
T	5	1	EDEMA PERIPH_3	222	0.2
T	5	2	NAUSEA_1	537	32.8
T	5	2	ANOREXIA_1	35	11.6
T	5	2	VOMIT_1	835	8.4
T	5	2	CONSTIP_2	130	4.7
T	5	2	INFECT_3	418	3.3
T	5	2	WEIGHT DEC_1	843	3.3
T	5	2	VOMIT_2	836	3.2
T	5	2	DERM EXFOL_2	163	2.7
T	5	2	DIZZINESS_1	176	2.6
T	5	2	ANOREXIA_2	36	2.0
T	5	2	FEVER_1	266	1.8
T	5	2	PROCTITIS_1	659	1.8
T	5	2	FEVER_3	268	1.7
T	5	2	WEIGHT DEC_2	844	1.6
T	5	2	PROCTITIS_2	660	1.0
T	5	2	DERM EXFOL_3	164	0.6
T	5	2	STOMATITIS_3	731	0.4
T	5	2	VOMIT_3	837	0.4
T	5	2	ANOREXIA_3	37	0.3
T	5	2	NAUSEA_3	539	0.3
T	5	2	FEVER_4	269	0.3
T	5	2	PHARYNGITIS_3	638	0.2
T	5	2	CONSTIP_3	131	0.2
T	5	2	INFECT_4	419	0.2
T	5	2	DYSPNEA_3	201	0.2
T	5	2	DEHYDRAT_3	155	0.2
T	5	2	INFECT URIN TRACT_3	415	0.2
T	5	2	WEIGHT DEC_3	845	0.2
T	5	3	NAIL DIS_1	534	99.7
T	5	4	MYALGIA_1	524	57.9
T	5	4	TASTE PERVERS_1	748	41.6
T	5	5	MENS DIS_3	500	39.0
T	5	5	VASODILAT_1	819	32.9
T	5	5	DYSPNEA_2	200	19.7
T	5	5	MENS DIS_2	499	7.3
T	5	5	DYSPNEA_3	201	0.4
T	5	6	ARTHRALGIA_1	53	42.1
T	5	6	WEIGHT INC_1	846	41.2
T	5	6	WEIGHT INC_2	847	15.2
T	5	6	WEIGHT INC_3	848	1.0
T	5	7	ASTHENIA_2	65	89.7
T	5	7	ASTHENIA_3	66	9.0
T	5	7	ASTHENIA_4	67	0.4
T	5	7	NEUROPATHY_3	559	0.3
T	5	8	STOMATITIS_2	730	30.4
T	5	8	RASH MAC PAP_1	673	25.5
T	5	8	INSOMNIA_1	431	24.9
T	5	8	NAUSEA_2	538	17.2
T	5	8	STOMATITIS_3	731	0.5
T	5	8	NAUSEA_3	539	0.2
T	5	8	INSOMNIA_3	433	0.1
T	5	9	MYALGIA_2	525	25.5
T	5	9	ARTHRALGIA_2	54	19.5
T	5	9	RHINITIS_1	693	10.9
T	5	9	DERM EXFOL_1	162	8.3
T	5	9	EPISTAXIS_1	252	8.1
T	5	9	SKIN DRY_1	719	7.7
T	5	9	PAIN ABDO_1	579	7.4
T	5	9	PAIN BONE_2	589	5.4
T	5	9	PAIN ABDO_2	580	2.3
T	5	9	PAIN BONE_3	590	0.6
T	5	9	ARTHRALGIA_3	55	0.5
T	5	9	PAIN ABDO_3	581	0.3
T	5	9	DERM EXFOL_3	164	0.2
T	5	9	MYALGIA_3	526	0.2
T	5	9	FLU SYND_3	275	0.2
T	5	10	DIARRHEA_1	170	36.9
T	5	10	CONSTIP_1	129	25.6
T	5	10	NAIL DIS_2	535	23.9
T	5	10	DIARRHEA_2	171	12.0
T	5	10	DIARRHEA_3	172	0.5
T	5	10	CONSTIP_3	131	0.2
T	5	10	NAIL DIS_3	536	0.1
T	5	11	STOMATITIS_1	729	97.9
T	5	11	STOMATITIS_3	731	1.4
T	5	11	STOMATITIS_4	732	0.1
T	5	12	VASODILAT_2	820	17.2
T	5	12	NEUROPATHY_2	558	11.1
T	5	12	CONJUNCTIVITIS_1	126	9.9
T	5	12	PAIN_1	611	8.6
T	5	12	RASH MAC PAP_2	674	6.6
T	5	12	ALLERG REACT_1	18	5.8
T	5	12	DRY EYE_1	181	4.2
T	5	12	LACRIMATION DIS_2	451	3.9
T	5	12	WEIGHT DEC_1	843	3.3
T	5	12	ALLERG REACT_2	19	2.6
T	5	12	CONJUNCTIVITIS_2	127	2.5
T	5	12	TACHYCARDIA_1	743	2.0
T	5	12	MYASTHENIA_1	528	1.4
T	5	12	INJECT SITE REACT_1	424	1.3
T	5	12	PAIN_2	612	1.3
T	5	12	INFECT_1	416	1.1
T	5	12	ALLERG REACT_3	20	0.8
T	5	12	NEUROPATHY_3	559	0.6
T	5	12	RASH MAC PAP_3	675	0.3
T	5	12	PAIN_3	613	0.3
T	5	12	ABSCESS_3	9	0.3
T	5	12	CONJUNCTIVITIS_3	128	0.2
T	5	12	VAGINITIS_3	815	0.2
T	5	12	VASODILAT_3	821	0.1
T	5	13	LACRIMATION DIS_1	450	99.0
T	5	14	MENS DIS_1	498	14.9
T	5	14	PAIN BONE_1	588	9.5
T	5	14	DRY MOUTH_1	183	7.8
T	5	14	COUGH INC_1	135	7.4
T	5	14	INSOMNIA_2	432	6.3
T	5	14	SKIN DISCOLOR_1	717	3.9
T	5	14	HYPERGLYCEM_1	358	3.7
T	5	14	SWEAT_1	737	3.5
T	5	14	HYPERGLYCEM_2	359	3.2
T	5	14	PAIN BACK_1	582	3.1
T	5	14	PAIN BACK_2	583	1.8
T	5	14	PRURITUS_1	662	1.6
T	5	14	MONILIA ORAL_2	510	1.5
T	5	14	LYMPHEDEMA_1	484	1.4
T	5	14	FEVER_1	266	1.4
T	5	14	INFECT_3	418	1.3
T	5	14	PAIN CHEST_1	595	1.3
T	5	14	ARRHYTHMIA_1	47	1.2
T	5	14	CHILLS_1	110	1.2
T	5	14	COUGH INC_2	136	1.1
T	5	14	LEUKOPENIA_4	463	0.9
T	5	14	FEVER_3	268	0.8
T	5	14	LEUKOPENIA_3	462	0.5
T	5	14	BRONCHITIS_3	90	0.3
T	5	14	HYPERGLYCEM_3	360	0.2
T	5	14	FEVER_4	269	0.2
T	5	14	INFECT URIN TRACT_3	415	0.2
T	5	14	PAIN BACK_3	584	0.2
T	5	14	CELLULITIS_3	102	0.2
T	5	14	MONILIA ORAL_3	511	0.1
T	5	14	PAIN BONE_3	590	0.1
T	5	15	HEADACHE_1	302	10.4
T	5	15	DYSPEPSIA_1	193	10.3
T	5	15	ANXIETY_1	38	6.3
T	5	15	TASTE PERVERS_2	749	6.1
T	5	15	DYSPEPSIA_2	194	5.1
T	5	15	HEADACHE_2	303	4.0
T	5	15	MYALGIA_3	526	3.5
T	5	15	PALPITAT_1	616	2.6
T	5	15	INJECT SITE REACT_1	424	2.3
T	5	15	FEVER_1	266	1.7
T	5	15	RHINITIS_2	694	1.5
T	5	15	SALIVA INC_1	696	1.3
T	5	15	PHARYNGITIS_1	636	1.3
T	5	15	RASH_1	680	1.3
T	5	15	SYNCOPE_3	742	1.3
T	5	15	DYSPHAGIA_1	196	1.3
T	5	15	ARTHRALGIA_3	55	1.3
T	5	15	INJECT SITE REACT_2	425	1.3
T	5	15	DIARRHEA_3	172	1.2
T	5	15	MONILIA ORAL_1	509	1.1
T	5	15	HYPERTENS_3	369	1.1
T	5	15	MONILIA ORAL_3	511	0.7
T	5	15	FEVER_3	268	0.6
T	5	15	DYSPEPSIA_3	195	0.3
T	5	15	DERM EXFOL_3	164	0.3
T	5	15	FEVER_4	269	0.3
T	5	15	DEPRESSION_3	160	0.2
T	5	15	NEURALGIA_3	555	0.2
T	5	15	MYALGIA_4	527	0.2
T	5	15	PRURITUS_3	664	0.2
T	5	15	TENOSYNOVITIS_3	754	0.1
T	5	15	SINUSITIS_3	713	0.1
T	5	15	SKIN DIS_3	716	0.1
T	5	15	PHARYNGITIS_3	638	0.1
T	5	15	ANXIETY_3	40	0.1
