# Supplementary material for: Matrix decomposition in meta‐analysis for extraction of adverse event pattern and patient‐level safety profile
Source: Pharm Stat. 2021 Mar 5;20(4):806–19. doi: 10.1002/pst.2109 (PMC8359197; doi:10.1002/pst.2109)
Supplement: Supplementary file 2 — Data S1. AE data examples. [file PST-20-806-s001.csv]

i_prime	Cycle	AE_type	AE_type_j	Count
1	2	ASTHENIA_1	64	1
1	2	ASTHENIA_2	65	1
1	2	CHILLS_1	110	1
1	2	CONSTIP_1	129	1
1	2	DIARRHEA_1	170	1
1	2	DRY MOUTH_2	184	1
1	2	DYSPEPSIA_1	193	1
1	2	FLU SYND_1	273	1
1	2	HEADACHE_2	303	2
1	2	INFECT_3	418	1
1	2	INSOMNIA_1	431	1
1	2	MYALGIA_1	524	1
1	2	NAUSEA_2	538	2
1	2	NEUROPATHY_1	557	1
1	2	PAIN ABDO_2	580	1
1	2	PAIN BACK_1	582	1
1	2	PAIN BREAST_1	592	1
1	2	PAIN_1	611	1
1	2	PRURITUS_1	662	2
1	2	STOMATITIS_2	730	1
1	2	VASODILAT_2	820	3
2	2	HEADACHE_1	302	1
2	2	MASTITIS_2	490	1
2	2	NAUSEA_1	537	2
3	2	ANOREXIA_1	35	2
3	2	ARTHRALGIA_1	53	1
3	2	ASTHENIA_1	64	1
3	2	ASTHENIA_2	65	1
3	2	CONSTIP_1	129	2
3	2	DYSPEPSIA_1	193	1
3	2	HEADACHE_1	302	2
3	2	HEM_1	331	2
3	2	NAUSEA_1	537	1
3	2	NAUSEA_2	538	2
3	2	PAIN BONE_2	589	1
3	2	PAIN BREAST_2	593	1
3	2	PAIN_1	611	3
3	2	RASH MAC PAP_1	673	1
3	2	STOMATITIS_1	729	1
3	2	STOMATITIS_2	730	1
3	2	VASODILAT_2	820	2
3	2	VOMIT_2	836	1
3	2	WEIGHT INC_1	846	1
4	2	ALLERG REACT_1	18	1
4	2	ASTHENIA_1	64	1
4	2	ASTHENIA_2	65	1
4	2	DEPRESSION_1	158	2
4	2	DYSPEPSIA_1	193	2
4	2	DYSPNEA_3	201	1
4	2	NAUSEA_1	537	1
4	2	NAUSEA_2	538	1
1	4	AMBLYOPIA_2	23	1
1	4	ASTHENIA_1	64	3
1	4	ASTHENIA_2	65	1
1	4	CHILLS_1	110	1
1	4	CONSTIP_1	129	1
1	4	DIARRHEA_1	170	3
1	4	DIZZINESS_1	176	2
1	4	DRY MOUTH_2	184	1
1	4	DYSPEPSIA_1	193	1
1	4	FLU SYND_1	273	1
1	4	HEADACHE_2	303	4
1	4	INFECT_3	418	2
1	4	INSOMNIA_1	431	1
1	4	MYALGIA_1	524	1
1	4	NAUSEA_2	538	4
1	4	NEUROPATHY_1	557	1
1	4	PAIN ABDO_2	580	1
1	4	PAIN BACK_1	582	1
1	4	PAIN BREAST_1	592	1
1	4	PAIN_1	611	1
1	4	PRURITUS_1	662	2
1	4	STOMATITIS_2	730	3
1	4	VASODILAT_2	820	5
2	4	HEADACHE_1	302	1
2	4	MASTITIS_2	490	1
2	4	NAUSEA_1	537	4
3	4	ANOREXIA_1	35	4
3	4	ARTHRALGIA_1	53	3
3	4	ASTHENIA_1	64	2
3	4	ASTHENIA_2	65	2
3	4	CONSTIP_1	129	4
3	4	DYSPEPSIA_1	193	3
3	4	HEADACHE_1	302	3
3	4	HEM_1	331	2
3	4	NAUSEA_1	537	2
3	4	NAUSEA_2	538	3
3	4	PAIN BONE_2	589	1
3	4	PAIN BREAST_2	593	1
3	4	PAIN_1	611	4
3	4	PALPITAT_1	616	1
3	4	RASH MAC PAP_1	673	2
3	4	SKIN DRY_1	719	1
3	4	STOMATITIS_1	729	1
3	4	STOMATITIS_2	730	1
3	4	VASODILAT_2	820	3
3	4	VOMIT_2	836	1
3	4	WEIGHT INC_1	846	3
4	4	ALLERG REACT_1	18	2
4	4	AMNESIA_1	27	1
4	4	ASTHENIA_1	64	1
4	4	ASTHENIA_2	65	3
4	4	DEPRESSION_1	158	2
4	4	DIARRHEA_1	170	1
4	4	DYSPEPSIA_1	193	4
4	4	DYSPNEA_3	201	2
4	4	ECCHYMOSIS_1	208	1
4	4	EDEMA PERIPH_1	220	1
4	4	MENS DIS_1	498	2
4	4	MONILIA VAGINA_1	512	1
4	4	NAUSEA_1	537	1
4	4	NAUSEA_2	538	3
4	4	PAIN KIDNEY_1	605	1
4	4	RHINITIS_1	693	1
4	4	SKIN DRY_1	719	2
4	4	STOMATITIS_1	729	1
4	4	STOMATITIS_2	730	1
4	4	VASODILAT_2	820	2
4	4	VOMIT_1	835	1
